# Supplementary material for: Research on corn production efficiency and influencing factors of typical farms: Based on data from 12 corn-producing countries from 2012 to 2019
Source: PLoS One. 2021 Jul 9;16(7):e0254423. doi: 10.1371/journal.pone.0254423 (PMC8270196; doi:10.1371/journal.pone.0254423)
Supplement: S1 Table — (XLSX) [file pone.0254423.s001.xlsx]

## Sheet: Sheet1
Farm name	Result year	Crop yield	Seed input	Fertilizer	Pesticides	labor input	Machinery	Buildings	Miscellaneous	Energy related cost	Acreage
AR330ZN	2012	6.9	13	97.68	42.0148	1.19089	0.000850935	0.00572154	22.0431	120.492	66
AR700SBA	2012	6.3	15	68.944	44.3156	0.749441	0.0040893	0.00290331	10.2996	82.9572	35
AR900WBA	2012	7.6	30	70.496	70.0247	0.155663	0.000934307	0.00270265	14.0599	91.1361	90
BG7000PLE	2012	5.29	24.1353	184.864	103.061	13.8471	250.813	54.3188	41.1558	314.525	241.31
BR1300MT	2012	5.7	17	73.2	71.6273	6.34545	114.294	9.28883	4.45265	97.6501	910
BR65PR	2012	5.4256	17.7872	128.667	68.3518	33.8698	317.976	41.7305	38.0496	166.422	65
CZ4000JC*	2012	7.15	1	324.699	61.0513	21.8498	159.069	59.9671	69.483	422.264	394
FR110ALS	2012	13	30.6	361.6	116.005	20.8353	497.049	203.388	350.237	743.577	85
FR110VGAV	2012	12.1	30	366.2	117.008	17.1414	356.954	267.683	335.218	687.651	85
HU1100TC	2012	6.25	25	300	132.368	18.4675	113.385	46.4561	30.591	451.225	440
PL730WO	2012	9.1	21	320.36	39.9164	23.3232	131.072	71.0506	77.2418	287.861	365
RU20000BS	2012	6.53	0.91	124.19	38.1561	21.9865	303.256	23.327	4.97707	126.556	1600
UA7100PO*	2012	5	1.14	160.14	46.0509	12.8574	146.691	2.13387	35.8002	317.791	1870
US1215INC	2012	7.26	25.2643	898.15	91.0321	5.17098	225.387	7.44588	82.6033	360.127	607.5
US1300ND	2012	8.60292	21.4079	196.767	59.3241	4.83227	130.241	22.6935	25.9449	325.649	222.585
US700IA	2012	10.2931	22.4166	261.291	64.2678	5.62781	331.257	49.7296	40.4193	317.728	343.995
UY360CEN	2012	4.8	27	90.392	45.5761	0.423794	0.0108315	0.0044306	13.621	131.006	36
ZA1300NW	2012	3.65	6	82.8	32.2726	56.8393	127.428	4.63652	49.1447	209.394	654
AR330ZN	2013	8	18	104.34	42.0105	1.19089	0.000850848	0.00695436	26.2537	116.602	66
AR700SBA	2013	7.3	20	83.472	44.3111	0.749441	0.00408888	0.003585	12.4399	93.0832	35
AR900WBA	2013	7.5	20	74.048	79.0197	0.155663	0.000934211	0.00308859	15.5949	88.1716	90
BG7000PLE	2013	9.4219	21.9267	169.97	59.525	13.7671	140.592	42.5589	29.6101	301.145	1274.24
BR1300MT	2013	6.6	17	73.2	80.4941	4.87083	105.277	7.29504	3.3858	99.9026	910
BR65PR	2013	5.21	17	145.67	88.4398	28.9141	304.379	35.9371	23.17	104.407	58
CZ4000JC*	2013	5.64	1	329.589	61.1491	19.2408	180.816	44.3445	55.2329	427.14	175
FR110ALS	2013	12	30.6	289.1	148.882	21.3393	521.655	203.153	353.149	846.234	85
FR110VGAV	2013	12.5	30	366.2	135.456	17.1211	363.599	281.022	354.934	822.243	85
HU1100TC	2013	6.5	25	300	138.033	18.2106	118.438	45.8813	30.1779	465.659	440
PL730WO	2013	8.2	21	320.36	41.1228	12.0162	112.419	59.3366	77.5961	367.219	190
RU20000BS	2013	8	1	124.19	37.2015	21.9865	316.743	17.1656	3.81179	158.167	1600
UA7100PO*	2013	7.3	1.14	160.14	45.8311	12.8574	157.409	2.71767	44.6411	307.864	1870
US1215INC	2013	11.56	25.2643	894.95	94.0235	4.72443	212.917	6.73219	73.249	362.09	607.5
US1300ND	2013	7.39313	21.4079	196.767	51.9032	4.77724	125.309	17.8384	19.2176	345.434	303.525
US700IA	2013	11.2973	22.4166	261.291	64.2612	5.62781	335.266	46.9072	39.4358	295.333	343.995
UY360CEN	2013	4.8	20	97.496	67.0167	0.423794	0.0108933	0.00445165	13.6196	90.5466	36
ZA1300NW	2013	2.19	6	86.8	30.34	48.6936	77.4637	8.00904	38.2925	203.644	784
AR330ZN	2014	9	18	104.34	66.0899	1.19896	0.000857565	0.00628974	61.7861	71.8727	90
AR700SBA	2014	8	20	78.872	56.0763	0.84507	0.00423111	0.00360543	44.5099	53.4907	50
AR900WBA	2014	5.9	18	74.048	60.0817	0.183556	0.00110284	0.00211777	25.2071	54.3619	130
BG7000PLE	2014	8.2624	21.6915	177.473	71.218	12.8514	163.926	47.4666	27.9135	251.304	999.45
BR1300MT	2014	5.4	17	73.2	83.287	4.36088	120.686	6.84025	10.8204	88.3462	910
BR65PR	2014	6.784	17	161.176	97.7139	35.0689	296.085	55.9459	37.795	116.039	65
CZ4000JC*	2014	6.83	1	300.98	119.669	20.2399	167.86	31.9447	47.5432	325.825	293
FR110ALS	2014	12.5	30.6	361.15	116.207	18.041	511.867	198.072	245.226	693.84	83
FR110VGAV	2014	13	27.2	382.95	150.763	25.4334	342.466	208.369	242.14	729.454	80
HU1100TC	2014	10.325	25	286	134.371	18.1005	130.188	47.0891	31.3738	309.348	440
PL730WO	2014	6	21	323.56	38.0924	18.0082	147.908	27.7083	37.1627	257.247	10
RU20000BS	2014	4.07	1	124.19	23.3316	21.9865	301.312	12.3021	2.54014	141.697	1600
UA7100PO*	2014	7.23	1.05	160.14	43.7777	26.1461	288.862	2.84254	51.5677	218.365	2345
US1215INC	2014	12.19	25.2643	897.95	94.128	4.93373	235.215	7.00643	82.6033	359.489	607.5
US1300ND	2014	8.73734	21.4079	194.161	51.9609	4.60088	137.838	19.5531	20.9094	304.205	303.525
US700IA	2014	10.6696	22.4166	261.291	69.2813	5.31515	324.197	53.8678	41.0572	295.514	364.23
UY360CEN	2014	3.5	20	97.496	89.1212	0.517515	0.0133453	0.0042835	12.201	90.6473	18
ZA1300NW	2014	4.52	6	86.8	40.2797	42.4078	78.226	6.58068	27.7506	191.482	757
AR330ZN	2015	10.5	18	112.89	74.4511	1.77683	0.000889025	0.00544959	115.14	92.0237	90
AR700SBA	2015	8.5	20	121.96	65.3448	0.706135	0.00423972	0.00308225	88.3648	97.2287	40
AR900WBA	2015	6.8	18	109.12	51.9356	0.166902	0.0010021	0.00166947	52.0395	80.8555	100
BG7000PLE	2015	3.96124	19.264	127.082	64.7564	14.8422	123.241	21.8194	15.1485	188.409	1262.55
BR1300MT	2015	7.2	17	73.2	49.175	4.16536	84.6837	6.75455	10.0118	57.8896	910
BR65PR	2015	8.1	17	133.18	53.6508	37.8961	232.886	45.0349	25.7419	141.413	45.5
CZ4000JC*	2015	3.99	1	328.52	100.925	17.6177	138.916	14.5258	29.3907	249.919	290
FR110ALS	2015	12.5	30.6	361.15	89.1477	18.3952	432.175	167.227	207.038	581.141	83
FR110VGAV	2015	13.5	27.2	382.95	118.452	26.6264	291.495	179.342	208.407	536.618	80
HU1100TC	2015	9.25	30	286	127.582	18.7941	94.9044	34.547	27.2485	281.77	440
PL730WO	2015	4.3	21	323.56	31.8636	19.9512	137.248	16.95	24.0683	203.873	80
RU20000BS	2015	4.99	1	87.28	40.5751	14.8095	183.81	8.51127	3.17259	73.5333	4100
UA7100PO*	2015	7.55	1.04	160.14	38.3473	26.1461	266.584	3.89327	30.0863	139.647	2345
US1215INC	2015	8.03	25.2643	897.95	90.0618	4.50547	218.409	6.3891	90.7254	295.203	607.5
US1300ND	2015	9.35804	21.4079	194.161	61.8166	3.87728	164.599	26.1318	19.9761	279.627	433.029
US700IA	2015	12.5525	22.4166	261.224	79.1252	5.31515	338.958	58.7053	40.5711	242.67	364.23
UY360CEN	2015	5.3	23	112.76	84.1678	0.00268363	0.0179871	0.00661907	83.7826	89.6715	30
ZA1300NW	2015	1.75	6	84.2	51.9034	38.4953	70.0193	1.26286	16.8185	164.304	691
AR330ZN	2016	8.4	20	110.37	94.1383	0.00348238	0.000871042	0.00842306	141.807	80.1651	60
AR700SBA	2016	8.3	18	114.96	60.381	0.749441	0.000425756	0.00473166	121.709	78.5363	35
AR900WBA	2016	8.6	18	122.332	48.8251	0.000334429	0.00010038	0.0019209	93.9119	79.5048	90
BG7000PLE	2016	6.07458	18.0649	121.342	41.2169	14.9768	160.431	34.168	23.2013	170.741	1159.78
BR1300MT	2016	4.8	17	118.2	60.7388	4.20882	93.0929	5.7613	9.21934	115.314	910
BR65PR	2016	6	17	123	75.9528	34.5076	243.05	58.2795	24.63	156.217	46.8
CZ4000JC*	2016	8.43	1	338.24	101.545	16.2851	93.0201	22.133	53.2322	315.872	242
FR110ALS	2016	12	30.6	361.15	61.1538	18.1419	410.103	171.154	221.01	430.598	83
FR110VGAV	2016	13.5	27.2	382.95	93.2873	26.8139	280.622	174.146	209.15	465.968	80
HU1100TC	2016	9.25	25	286	120.216	18.7635	96.2856	32.5469	26.234	298.244	440
PL730WO	2016	10	21	323.56	45.6733	17.5801	136.727	42.2637	58.4917	348.114	60
RU20000BS	2016	7.3	1.28	103.2	25.694	21.1584	221.32	8.94258	9.64458	119.08	643
UA7100PO*	2016	10.4	0.98	160.14	50.503	21.9514	262.054	0.682459	51.2309	257.101	1415
US1215INC	2016	11.88	25.2643	897.95	93.0478	4.57279	222.105	6.48344	82.6033	260.134	607.5
US1300ND	2016	11.6326	21.4079	194.161	61.8059	3.87728	167.414	26.6707	21.5466	239.584	433.029
US700IA	2016	12.6153	22.4166	261.224	79.1115	5.31515	355.977	53.0259	32.2748	248.949	364.23
UY360CEN	2016	5.6	23	108.16	73.6078	0.00318392	0.00738858	0.0109321	87.1755	72.5492	20
ZA1300NW	2016	1.49	6	87.7	47.1565	39.2231	63.863	8.02096	18.504	140.428	494
AR330ZN	2017	10.3	18	110.37	47.8103	0.00352336	0.000879008	0.00686783	123.926	84.5004	50
AR700SBA	2017	6.9	18	92.896	50.7941	0.749441	0.00423111	0.00335966	75.2261	64.5934	35
AR900WBA	2017	8.7	17	118.32	45.1559	0.000344117	0.00010302	0.00176415	90.2129	82.7835	135
BG7000PLE	2017	6.66572	19.8261	131.543	88.6013	22.1267	233.835	39.468	22.2499	163.01	917.95
BR1300MT	2017	5.67	17	118.2	90.354	2.74172	76.7939	4.60105	7.36031	112.827	1040
BR65PR	2017	5.45	21	102.61	57.7653	16.8574	208.36	31.9697	18.516	102.748	39
CZ4000JC*	2017	7.1	1	315.83	73.6339	16.0549	106.214	22.6438	46.715	303.132	167.5
FR110ALS	2017	13.5	30.6	343.1	89.8864	18.5052	532.371	67.5019	116.444	532.701	75
FR110VGAV	2017	13.7705	27.5	371	93.6602	23.7941	647.271	71.6899	131.694	549.655	61
HU1100TC	2017	9.25	25	286	114.985	18.8304	105.284	43.0233	26.887	308.78	440
PL730WO	2017	9.5	21	323.56	47.6649	17.5801	147.281	38.844	54.1221	377.197	60
RU20000BS	2017	4.71	1.21	103.2	29.2759	20.0243	232.984	6.64807	5.37007	101.794	3162
UA7100PO*	2017	4.43	1.03	160.14	53.6079	19.9904	239.936	2.97236	1.35648	161.031	1351
US1215INC	2017	11.64	25.2643	1014.19	137.713	4.60447	228.962	6.58214	73.249	293.388	607.5
US1300ND	2017	10.3978	21.4079	194.161	64.1115	3.80968	168.469	37.762	23.6763	231.339	433.029
US700IA	2017	12.9291	22.4166	272.016	78.9065	5.32129	302.865	57.0841	33.7794	198.455	364.23
UY360CEN	2017	6	23	112.544	73.417	0.0028653	0.00734025	0.00620446	53.1391	53.4326	30
ZA1300NW	2017	5.35	6	87.7	67.1751	35.8093	77.4148	10.6208	23.4579	166.726	597
AR330ZN	2018	8.9	18	114.508	70.6016	0.00332416	0.000831529	0.00680305	129.824	92.0762	66
AR700SBA	2018	4.65	18	116.12	34.6404	0.84507	0.00423972	0.0022158	47.3135	86.1807	140
AR900WBA	2018	5.52	18	118.32	44.7864	0.00041126	0.000123451	0.00158073	76.6382	87.4675	225
BG7000PLE	2018	9.00414	20.4738	130.218	63.239	18.8992	178.789	60.429	33.4775	173.571	1488.71
BR1300MT	2018	6.294	17	91.5	78.6513	3.62234	87.6687	4.38753	6.96252	88.0427	1040
BR65PR	2018	4.8	17	136	85.3933	16.939	212.561	30.3864	19.6447	124.348	52
CZ4000JC*	2018	6.1	1	299.13	46.9782	14.8884	116.359	27.1487	43.6745	319.71	305
FR110ALS	2018	14	30.6	343.1	112.273	18.7781	584.611	71.6541	124.805	551.921	75
FR110VGAV	2018	13	27.2	371	101.076	23.6547	671.643	78.5967	141.46	579.069	61
HU1100TC	2018	9.25	25	286	121.983	17.0386	83.7132	33.1643	27.0997	297.054	440
PL730WO	2018	6.5	21	298.56	55.4529	17.5801	151.252	30.0861	34.5692	325.613	60
RU20000BS	2018	6.83	1.21	81.9744	19.6474	14.0545	285.237	17.2892	52.3217	79.2483	2452
UA7100PO*	2018	11.54	1.01	160.14	48.5467	27.1521	356.977	1.39769	65.0538	312.904	2084
US1215INC	2018	12.41	25.2643	1055.21	138.081	4.58336	229.964	6.56948	82.6033	288.17	607.5
US1300ND	2018	11.6976	21.4079	221.84	61.8105	3.80968	177.19	29.6776	25.6129	265.792	433.029
US700IA	2018	12.5525	22.4166	272.016	69.2278	5.32129	304.486	57.992	37.106	207.419	364.23
UY360CEN	2018	3.9	20	112.544	61.4562	0.00268363	0.00740783	0.0095387	75.7052	59.0107	18
ZA1300NW	2018	4.52	6	87.7	59.2699	41.6819	87.2724	19.049	23.1854	164.001	644
AR330ZN	2019	11.2	18	110.37	77.6889	0.00354022	0.000884929	0.00690995	131.864	89.2162	68
AR700SBA	2019	7.13	18	92.896	47.0933	0.706135	0.000425756	0.00264093	56.0279	68.8941	92
AR900WBA	2019	9.37	18	118.32	51.5926	0.000404261	0.000121261	0.00144216	70.0973	87.4035	260
BG7000PLE	2019	7.46009	21.2241	114.523	43.9527	15.18	158.099	50.7501	25.0638	176.339	1866.74
BR1300MT	2019	7.02	17	214.383	95.3737	4.1266	82.8165	4.4797	7.99283	94.1033	1040
BR65PR	2019	5.95	17	151.5	116.113	16.7383	201.496	35.3088	23.3958	142.287	55.25
CZ4000JC*	2019	7.3	1	342.3	134.544	15.2036	112.466	23.5403	50.5386	320.729	168
FR110ALS	2019	13.5	30.6	343.1	113.721	18.3541	516.413	61.9336	115.101	652.85	75
FR110VGAV	2019	13.5	27.2	371	97.6587	23.5416	596.322	64.0576	123.299	604.931	61
HU1100TC	2019	9.25	25	286	104.41	17.0984	76.2285	30.1288	24.7185	274.908	440
PL730WO	2019	6.5	21	298.56	54.7088	16.011	137.048	25.0748	28.7571	319.001	60
RU20000BS	2019	7.36	1.21	177.484	19.7687	13.4533	269.775	17.6207	293.644	109.571	2279
UA7100PO*	2019	9.06	1.01	173.9	49.3796	15.7907	249.413	1.57376	73.249	327.706	2327
US1215INC	2019	11.15	25.2643	1055.21	134.981	5.03515	258.409	7.1934	90.7254	230.019	607.5
US1300ND	2019	10.3978	21.4079	221.84	61.7653	3.80968	176.899	31.4003	27.0997	283.298	433.029
US700IA	2019	12.5525	22.4166	272.016	69.1771	5.32129	339.283	62.5957	41.9703	255.076	364.23
UY360CEN	2019	5.8	20	96.496	68.7502	0.00290171	0.00740241	0.00576818	49.5001	57.0878	18
ZA1300NW	2019	3.13	6	87.7	41.9821	38.4813	62.2672	14.2186	21.1676	158.29	529

## Sheet: Sheet2
S1 Table. Descriptive analysis of corn production input and output indicators in typical farms
Variable	Unit	Mean	Standard deviation	Minimum		Maximum
Output
Crop yield	Tons/ha	8.13	2.96		1.49	14
Input
Acreage	ha	529.51	690.08		10	4100
Seed	Tons/ha	17.58	9.09		0.91	30.6
Fertilizer	Tons/ha	234.63	201.06		68.94	1055.21
Pesticides	USD/ha	72.39	30.42		19.65	150.76
Labour	Person/ha	13.4	11.84		0	56.84
Mechanical	USD/ha	174.87	151.33		0	671.64
Fuel	USD/ha	244.55	172.85		53.43	846.23
Buildings	USD/ha	34.6	52.44		0	281.02
Miscellaneous	USD/ha	63.27	71.5		1.36	354.93
