# Supplementary material for: Research on corn production efficiency and influencing factors of typical farms: Based on data from 12 corn-producing countries from 2012 to 2019
Source: PLoS One. 2021 Jul 9;16(7):e0254423. doi: 10.1371/journal.pone.0254423 (PMC8270196; doi:10.1371/journal.pone.0254423)
Supplement: S2 Table — (XLSX) [file pone.0254423.s002.xlsx]

## Sheet: Sheet1
Nation	Farm name	Result year	Acreage	Crop yield	Tillage system	Seed input	N-Input	P-Input	K-Input	CaO-Input	Pesticides	Working hours for production	Share machinery hours in machinery run time	labor input	Machinery	Buildings	Land	Miscellaneous	Energy related cost	Labor
AR	AR330ZN	2012	66	6.9	No - Tillage - with one pass seeding (direct seeding)	13	82.5	15.18	0	0	42.0148	0.5	0.224568	1.19089	0.000850935	0.00572154	223.156	22.0431	120.492	35.7393
AR	AR700SBA	2012	35	6.3	No - Tillage - with one pass seeding (direct seeding)	15	56.8	12.144	0	0	44.3156	0.5	0.0476917	0.749441	0.0040893	0.00290331	171.936	10.2996	82.9572	28.6251
AR	AR900WBA	2012	90	7.6	No - Tillage - with one pass seeding (direct seeding)	30	62.4	8.096	0	0	70.0247	0.116	0.0280193	0.155663	0.000934307	0.00270265	210.908	14.0599	91.1361	9.03163
BG	BG7000PLE	2012	241.31	5.29	Conservation Tillage - with reduced stubble breaking and mulch-seed	24.1353	160.84	24.024	0	0	103.061	2.507	0.0414222	13.8471	250.813	54.3188	186.498	41.1558	314.525	100.319
BR	BR1300MT	2012	910	5.7	No - Tillage - with one pass seeding (direct seeding)	17	40	0	33.2	0	71.6273	1.874	0.465937	6.34545	114.294	9.28883	139.675	4.45265	97.6501	75.2996
BR	BR65PR	2012	65	5.4256	No - Tillage - with one pass seeding (direct seeding)	17.7872	60.6768	23.2285	44.1547	0.606769	68.3518	2.87538	0.378927	33.8698	317.976	41.7305	219.89	38.0496	166.422	217.607
CZ	CZ4000JC*	2012	394	7.15	intensive tillage (plough)	1	272.031	24.0768	28.5912	0	61.0513	4.333	0.157055	21.8498	159.069	59.9671	79.5569	69.483	422.264	231.577
FR	FR110ALS	2012	85	13	intensive tillage (plough)	30.6	211.6	75	75	0	116.005	7.401	0.173171	20.8353	497.049	203.388	230.563	350.237	743.577	547.627
FR	FR110VGAV	2012	85	12.1	intensive tillage (plough)	30	216.2	75	75	0	117.008	6.586	0.855165	17.1414	356.954	267.683	205.299	335.218	687.651	449.624
HU	HU1100TC	2012	440	6.25	Intensive Tillage - with prevailing conventional plowing or deep soil cultivation	25	200	40	60	0	132.368	2.24375	0.100257	18.4675	113.385	46.4561	247.517	30.591	451.225	62.9071
PL	PL730WO	2012	365	9.1	intensive tillage (plough)	21	165	30.36	125	0	39.9164	1.523	0.181974	23.3232	131.072	71.0506	169.258	77.2418	287.861	116.187
UA	UA7100PO*	2012	1870	5	Intensive Tillage - with prevailing conventional plowing or deep soil cultivation	1.14	141.44	7.7	11	0	46.0509	2.554	0.227252	12.8574	146.691	2.13387	104.405	35.8002	317.791	54.5878
US	US1300ND	2012	222.585	8.60292	Conservation Tillage - with reduced stubble breaking and mulch-seed	21.4079	174.95	21.817	0	0	59.3241	2.083	0.359758	4.83227	130.241	22.6935	175.276	25.9449	325.649	97.2096
US	US700IA	2012	343.995	10.2931	Conservation Tillage - with reduced stubble breaking and mulch-seed	22.4166	183.883	31.0793	46.3284	0	64.2678	2.196	0.645313	5.62781	331.257	49.7296	865.497	40.4193	317.728	122.588
UY	UY360CEN	2012	36	4.8	No - Tillage - with one pass seeding (direct seeding)	27	74.2	16.192	0	0	45.5761	0.385	0.0762829	0.423794	0.0108315	0.0044306	200.07	13.621	131.006	13.7782
ZA	ZA1300NW	2012	654	3.65	Intensive Tillage - with prevailing conventional plowing or deep soil cultivation	6	64.8	10.8	7.2	0	32.2726	5.422	0.703271	56.8393	127.428	4.63652	71.0254	49.1447	209.394	166.17
US	US1215INC	2012	607.5	7.26	conservation tillage (mulch seed)	0	201.75	30.8	60.6	605	91.0321	0	0	5.17098	225.387	7.44588	625.22	0	360.127	124.993
RU	RU20000BS	2012	1600	6.53	conservation tillage (mulch seed)	0.91	108.16	16.03	0	0	38.1561	1.321	0.120866	21.9865	303.256	23.327	13.9831	4.97707	126.556	43.3562
AR	AR330ZN	2013	66	8	No - Tillage - with one pass seeding (direct seeding)	18	82.5	21.84	0	0	42.0105	0.5	0.224568	1.19089	0.000850848	0.00695436	184.661	26.2537	116.602	35.7356
AR	AR700SBA	2013	35	7.3	No - Tillage - with one pass seeding (direct seeding)	20	66	17.472	0	0	44.3111	0.5	0.0476917	0.749441	0.00408888	0.003585	171.918	12.4399	93.0832	28.6222
AR	AR900WBA	2013	90	7.5	No - Tillage - with one pass seeding (direct seeding)	20	62.4	11.648	0	0	79.0197	0.116	0.0280193	0.155663	0.000934211	0.00308859	216.721	15.5949	88.1716	9.0307
BG	BG7000PLE	2013	1274.24	9.4219	Conservation Tillage - with reduced stubble breaking and mulch-seed	21.9267	130.9	27.1179	11.952	0	59.525	2.92	0.190668	13.7671	140.592	42.5589	255.604	29.6101	301.145	101.361
BR	BR1300MT	2013	910	6.6	No - Tillage - with one pass seeding (direct seeding)	17	40	0	33.2	0	80.4941	1.31	0.357658	4.87083	105.277	7.29504	142.529	3.3858	99.9026	53.6149
BR	BR65PR	2013	58	5.21	No - Tillage - with one pass seeding (direct seeding)	17	69	26.19	49.8	0.68	88.4398	1.871	0.35483	28.9141	304.379	35.9371	232.471	23.17	104.407	173.768
CZ	CZ4000JC*	2013	175	5.64	intensive tillage (plough)	1	274.288	24.8292	30.4722	0	61.1491	2.922	0.0626785	19.2408	180.816	44.3445	87.1311	55.2329	427.14	204.498
FR	FR110ALS	2013	85	12	intensive tillage (plough)	30.6	211.6	38.75	38.75	0	148.882	8.767	0.177988	21.3393	521.655	203.153	239.929	353.149	846.234	602.908
FR	FR110VGAV	2013	85	12.5	intensive tillage (plough)	30	216.2	75	75	0	135.456	6.586	0.854153	17.1211	363.599	281.022	215.606	354.934	822.243	450.457
HU	HU1100TC	2013	440	6.5	Intensive Tillage - with prevailing conventional plowing or deep soil cultivation	25	200	40	60	0	138.033	2.24375	0.100257	18.2106	118.438	45.8813	293.488	30.1779	465.659	64.4213
PL	PL730WO	2013	190	8.2	intensive tillage (plough)	21	165	30.36	125	0	41.1228	1.523	0.0519909	12.0162	112.419	59.3366	196.694	77.5961	367.219	67.1523
UA	UA7100PO*	2013	1870	7.3	Intensive Tillage - with prevailing conventional plowing or deep soil cultivation	1.14	141.44	7.7	11	0	45.8311	2.554	0.227252	12.8574	157.409	2.71767	70.956	44.6411	307.864	54.4871
US	US1300ND	2013	303.525	7.39313	Conservation Tillage - with reduced stubble breaking and mulch-seed	21.4079	174.95	21.817	0	0	51.9032	2.083	0.427984	4.77724	125.309	17.8384	208.354	19.2176	345.434	97.6088
US	US700IA	2013	343.995	11.2973	Conservation Tillage - with reduced stubble breaking and mulch-seed	22.4166	183.883	31.0793	46.3284	0	64.2612	2.196	0.645313	5.62781	335.266	46.9072	815.956	39.4358	295.333	126.301
UY	UY360CEN	2013	36	4.8	No - Tillage - with one pass seeding (direct seeding)	20	74.2	23.296	0	0	67.0167	0.385	0.0762829	0.423794	0.0108933	0.00445165	220.055	13.6196	90.5466	13.7767
ZA	ZA1300NW	2013	784	2.19	Intensive Tillage - with prevailing conventional plowing or deep soil cultivation	6	70.8	16	0	0	30.34	5.647	0.715161	48.6936	77.4637	8.00904	74.8155	38.2925	203.644	119.968
US	US1215INC	2013	607.5	11.56	conservation tillage (mulch seed)	0	201.75	29.59	58.61	605	94.0235	0	0	4.72443	212.917	6.73219	697.174	0	362.09	113.116
RU	RU20000BS	2013	1600	8	conservation tillage (mulch seed)	1	108.16	16.03	0	0	37.2015	1.321	0.120866	21.9865	316.743	17.1656	23.0355	3.81179	158.167	42.2716
AR	AR330ZN	2014	90	9	No - Tillage - with one pass seeding (direct seeding)	18	82.5	21.84	0	0	66.0899	0.5	0.308304	1.19896	0.000857565	0.00628974	332.867	61.7861	71.8727	45.2794
AR	AR700SBA	2014	50	8	No - Tillage - with one pass seeding (direct seeding)	20	61.4	17.472	0	0	56.0763	0.5	0.0704225	0.84507	0.00423111	0.00360543	179.062	44.5099	53.4907	39.4903
AR	AR900WBA	2014	130	5.9	No - Tillage - with one pass seeding (direct seeding)	18	62.4	11.648	0	0	60.0817	0.116	0.0477245	0.183556	0.00110284	0.00211777	256.231	25.2071	54.3619	14.7045
BG	BG7000PLE	2014	999.45	8.2624	Conservation Tillage - with reduced stubble breaking and mulch-seed	21.6915	119.92	24.3248	33.228	0	71.218	2.186	0.160554	12.8514	163.926	47.4666	277.807	27.9135	251.304	72.6463
BR	BR1300MT	2014	910	5.4	No - Tillage - with one pass seeding (direct seeding)	17	40	0	33.2	0	83.287	1.082	0.277736	4.36088	120.686	6.84025	130.482	10.8204	88.3462	29.5071
BR	BR65PR	2014	65	6.784	No - Tillage - with one pass seeding (direct seeding)	17	79.6	27.912	53.12	0.544	97.7139	2.7968	0.322203	35.0689	296.085	55.9459	255.5	37.795	116.039	205.395
CZ	CZ4000JC*	2014	293	6.83	intensive tillage (plough)	1	221.6	35.64	43.74	0	119.669	2.922	0.107347	20.2399	167.86	31.9447	84.253	47.5432	325.825	154.524
FR	FR110ALS	2014	83	12.5	intensive tillage (plough)	30.6	211.6	69.75	79.8	0	116.207	6.49737	0.547727	18.041	511.867	198.072	251.153	245.226	693.84	411.614
FR	FR110VGAV	2014	80	13	intensive tillage (plough)	27.2	234.2	79.75	69	0	150.763	5.845	0.249347	25.4334	342.466	208.369	223.616	242.14	729.454	649.632
HU	HU1100TC	2014	440	10.325	Intensive Tillage - with prevailing conventional plowing or deep soil cultivation	25	151	40	60	35	134.371	2.21875	0.100034	18.1005	130.188	47.0891	280.748	31.3738	309.348	60.3116
PL	PL730WO	2014	10	6	intensive tillage (plough)	21	168.2	30.36	125	0	38.0924	1.523	0.00405855	18.0082	147.908	27.7083	201.02	37.1627	257.247	105.755
UA	UA7100PO*	2014	2345	7.23	Intensive Tillage - with prevailing conventional plowing or deep soil cultivation	1.05	141.44	7.7	11	0	43.7777	2.554	0.579515	26.1461	288.862	2.84254	108.428	51.5677	218.365	67.3265
US	US1300ND	2014	303.525	8.73734	Conservation Tillage - with reduced stubble breaking and mulch-seed	21.4079	169.47	24.6919	0	0	51.9609	1.928	0.412377	4.60088	137.838	19.5531	230.36	20.9094	304.205	99.1722
US	US700IA	2014	364.23	10.6696	Conservation Tillage - with reduced stubble breaking and mulch-seed	22.4166	183.883	31.0793	46.3284	0	69.2813	2.196	0.645313	5.31515	324.197	53.8678	742.626	41.0572	295.514	123.849
UY	UY360CEN	2014	18	3.5	No - Tillage - with one pass seeding (direct seeding)	20	74.2	23.296	0	0	89.1212	0.385	0.0465763	0.517515	0.0133453	0.0042835	269.556	12.201	90.6473	16.8421
ZA	ZA1300NW	2014	757	4.52	Intensive Tillage - with prevailing conventional plowing or deep soil cultivation	6	71.84	14.96	0	0	40.2797	5.647	0.704716	42.4078	78.226	6.58068	66.6067	27.7506	191.482	102.261
US	US1215INC	2014	607.5	12.19	conservation tillage (mulch seed)	0	201.75	30.6	60.6	605	94.128	0	0	4.93373	235.215	7.00643	719.979	0	359.489	126.733
RU	RU20000BS	2014	1600	4.07	conservation tillage (mulch seed)	1	108.16	16.03	0	0	23.3316	1.321	0.120866	21.9865	301.312	12.3021	19.443	2.54014	141.697	81.1013
AR	AR330ZN	2015	90	10.5	No - Tillage - with one pass seeding (direct seeding)	18	91.05	21.84	0	0	74.4511	0.5	0.319829	1.77683	0.000889025	0.00544959	228.618	115.14	92.0237	1.77805
AR	AR700SBA	2015	40	8.5	No - Tillage - with one pass seeding (direct seeding)	20	96.2	25.76	0	0	65.3448	0.5	0.0564908	0.706135	0.00423972	0.00308225	138.811	88.3648	97.2287	0.70662
AR	AR900WBA	2015	100	6.8	No - Tillage - with one pass seeding (direct seeding)	18	80	29.12	0	0	51.9356	0.116	0.0333803	0.166902	0.0010021	0.00166947	120.94	52.0395	80.8555	0.167016
BG	BG7000PLE	2015	1262.55	3.96124	Conservation Tillage - with reduced stubble breaking and mulch-seed	19.264	104.04	16.0699	6.972	0	64.7564	2.541	0.190268	14.8422	123.241	21.8194	259.594	15.1485	188.409	53.5891
BR	BR1300MT	2015	910	7.2	No - Tillage - with one pass seeding (direct seeding)	17	40	0	33.2	0	49.175	1.014	0.265283	4.16536	84.6837	6.75455	83.9615	10.0118	57.8896	21.0692
BR	BR65PR	2015	45.5	8.1	No - Tillage - with one pass seeding (direct seeding)	17	66	22.925	43.575	0.68	53.6508	2.151	0.364497	37.8961	232.886	45.0349	187.331	25.7419	141.413	163.23
CZ	CZ4000JC*	2015	290	3.99	intensive tillage (plough)	1	237.44	48.96	42.12	0	100.925	2.922	0.106935	17.6177	138.916	14.5258	81.1968	29.3907	249.919	118
FR	FR110ALS	2015	83	12.5	intensive tillage (plough)	30.6	211.6	69.75	79.8	0	89.1477	7.74837	0.562131	18.3952	432.175	167.227	211.047	207.038	581.141	300.371
FR	FR110VGAV	2015	80	13.5	intensive tillage (plough)	27.2	234.2	79.75	69	0	118.452	7.51	0.261043	26.6264	291.495	179.342	188.644	208.407	536.618	507.148
HU	HU1100TC	2015	440	9.25	Intensive Tillage - with prevailing conventional plowing or deep soil cultivation	30	151	40	60	35	127.582	2.44625	0.103624	18.7941	94.9044	34.547	250.895	27.2485	281.77	54.8346
PL	PL730WO	2015	80	4.3	intensive tillage (plough)	21	168.2	30.36	125	0	31.8636	1.523	0.0358463	19.9512	137.248	16.95	191.247	24.0683	203.873	98.0273
UA	UA7100PO*	2015	2345	7.55	Intensive Tillage - with prevailing conventional plowing or deep soil cultivation	1.04	141.44	7.7	11	0	38.3473	2.554	0.579515	26.1461	266.584	3.89327	71.7165	30.0863	139.647	61.2857
US	US1300ND	2015	433.029	9.35804	Conservation Tillage - with reduced stubble breaking and mulch-seed	21.4079	169.47	24.6919	0	0	61.8166	1.739	0.211044	3.87728	164.599	26.1318	234.903	19.9761	279.627	101.619
US	US700IA	2015	364.23	12.5525	Conservation Tillage - with reduced stubble breaking and mulch-seed	22.4166	183.816	31.0793	46.3284	0	79.1252	2.196	0.645313	5.31515	338.958	58.7053	680.305	40.5711	242.67	123.766
UY	UY360CEN	2015	30	5.3	No - Tillage - with one pass seeding (direct seeding)	23	87	25.76	0	0	84.1678	0.385	0.106826	0	0.0179871	0.00661907	165.113	83.7826	89.6715	0
ZA	ZA1300NW	2015	691	1.75	Intensive Tillage - with prevailing conventional plowing or deep soil cultivation	6	70.12	14.08	0	0	51.9034	5.647	0.610761	38.4953	70.0193	1.26286	60.8104	16.8185	164.304	96.1491
US	US1215INC	2015	607.5	8.03	conservation tillage (mulch seed)	0	201.75	30.6	60.6	605	90.0618	0	0	4.50547	218.409	6.3891	694.477	0	295.203	114.396
RU	RU20000BS	2015	4100	4.99	conservation tillage (mulch seed)	0	80	1.58	5.7	0	40.5751	0	0	14.8095	183.81	8.51127	22.1665	3.17259	73.5333	36.5118
AR	AR330ZN	2016	60	8.4	No - Tillage - with one pass seeding (direct seeding)	20	91.05	19.32	0	0	94.1383	0.5	0.208943	0.00348238	0.000871042	0.00842306	259.419	141.807	80.1651	0.00348417
AR	AR700SBA	2016	35	8.3	No - Tillage - with one pass seeding (direct seeding)	18	89.2	25.76	0	0	60.381	0.5	0.0496461	0	0.000425756	0.00473166	114.604	121.709	78.5363	0
AR	AR900WBA	2016	90	8.6	No - Tillage - with one pass seeding (direct seeding)	18	90.3	32.032	0	0	48.8251	0.116	0.0300986	0.000334429	0.00010038	0.0019209	176.09	93.9119	79.5048	0.000334601
BG	BG7000PLE	2016	1159.78	6.07458	Conservation Tillage - with reduced stubble breaking and mulch-seed	18.0649	99.28	22.0616	0	0	41.2169	2.41	0.201851	14.9768	160.431	34.168	296.535	23.2013	170.741	65.6824
BR	BR1300MT	2016	910	4.8	No - Tillage - with one pass seeding (direct seeding)	17	85	0	33.2	0	60.7388	0.975	0.233362	4.20882	93.0929	5.7613	85.74	9.21934	115.314	20.7095
BR	BR65PR	2016	46.8	6	No - Tillage - with one pass seeding (direct seeding)	17	66	19.65	37.35	0	75.9528	1.979	0.343517	34.5076	243.05	58.2795	174.606	24.63	156.217	146.799
CZ	CZ4000JC*	2016	242	8.43	intensive tillage (plough)	1	240.95	51.66	45.63	0	101.545	3.122	0.0907525	16.2851	93.0201	22.133	85.6758	53.2322	315.872	99.8588
FR	FR110ALS	2016	83	12	intensive tillage (plough)	30.6	211.6	69.75	79.8	0	61.1538	6.81525	0.557222	18.1419	410.103	171.154	210.644	221.01	430.598	295.306
FR	FR110VGAV	2016	80	13.5	intensive tillage (plough)	27.2	234.2	79.75	69	0	93.2873	7.843	0.262881	26.8139	280.622	174.146	188.084	209.15	465.968	509.065
HU	HU1100TC	2016	440	9.25	Intensive Tillage - with prevailing conventional plowing or deep soil cultivation	25	151	40	60	35	120.216	2.43375	0.103975	18.7635	96.2856	32.5469	266.563	26.234	298.244	84.0009
PL	PL730WO	2016	60	10	intensive tillage (plough)	21	168.2	30.36	125	0	45.6733	1.523	0.0268984	17.5801	136.727	42.2637	192.754	58.4917	348.114	91.2395
UA	UA7100PO*	2016	1415	10.4	Intensive Tillage - with prevailing conventional plowing or deep soil cultivation	0.98	141.44	7.7	11	0	50.503	2.554	0.349788	21.9514	262.054	0.682459	101.662	51.2309	257.101	51.3868
US	US1300ND	2016	433.029	11.6326	Conservation Tillage - with reduced stubble breaking and mulch-seed	21.4079	169.47	24.6919	0	0	61.8059	1.739	0.211044	3.87728	167.414	26.6707	233.33	21.5466	239.584	101.602
US	US700IA	2016	364.23	12.6153	Conservation Tillage - with reduced stubble breaking and mulch-seed	22.4166	183.816	31.0793	46.3284	0	79.1115	2.196	0.645313	5.31515	355.977	53.0259	593.628	32.2748	248.949	123.744
UY	UY360CEN	2016	20	5.6	No - Tillage - with one pass seeding (direct seeding)	23	82.4	25.76	0	0	73.6078	0.385	0.0636785	0.00318392	0.00738858	0.0109321	130.004	87.1755	72.5492	0.00318556
ZA	ZA1300NW	2016	494	1.49	Intensive Tillage - with prevailing conventional plowing or deep soil cultivation	6	73.62	14.08	0	0	47.1565	5.647	0.52744	39.2231	63.863	8.02096	41.4453	18.504	140.428	98.8047
US	US1215INC	2016	607.5	11.88	conservation tillage (mulch seed)	0	201.75	30.6	60.6	605	93.0478	0	0	4.57279	222.105	6.48344	596.306	0	260.134	107.37
RU	RU20000BS	2016	643	7.3	conservation tillage (mulch seed)	1.28	103.2	0	0	0	25.694	1.216	0.048265	21.1584	221.32	8.94258	34.1285	9.64458	119.08	51.2937
AR	AR330ZN	2017	50	10.3	No - Tillage - with one pass seeding (direct seeding)	18	91.05	19.32	0	0	47.8103	0.5	0.176168	0.00352336	0.000879008	0.00686783	304.223	123.926	84.5004	0.00351603
AR	AR700SBA	2017	35	6.9	No - Tillage - with one pass seeding (direct seeding)	18	69.6	23.296	0	0	50.7941	0	0	0	0	0.00335966	133.358	75.2261	64.5934	0
AR	AR900WBA	2017	135	8.7	No - Tillage - with one pass seeding (direct seeding)	17	89.2	29.12	0	0	45.1559	0.116	0.0464557	0.000344117	0.00010302	0.00176415	193.197	90.2129	82.7835	0.000343401
BG	BG7000PLE	2017	917.95	6.66572	Conservation Tillage - with reduced stubble breaking and mulch-seed	19.8261	101.66	29.8834	0	0	88.6013	3.338	0.212128	22.1267	233.835	39.468	330.822	22.2499	163.01	95.9446
BR	BR1300MT	2017	1040	5.67	No - Tillage - with one pass seeding (direct seeding)	17	85	0	33.2	0	90.354	0.75815	0.137283	2.74172	76.7939	4.60105	94.7336	7.36031	112.827	15.3182
BR	BR65PR	2017	39	5.45	No - Tillage - with one pass seeding (direct seeding)	21	39.72	21.6805	41.2095	0	57.7653	1.919	0.275362	16.8574	208.36	31.9697	212.001	18.516	102.748	92.9457
CZ	CZ4000JC*	2017	167.5	7.1	intensive tillage (plough)	1	235.91	43.47	36.45	0	73.6339	3.208	0.0607595	16.0549	106.214	22.6438	83.8904	46.715	303.132	112.383
FR	FR110ALS	2017	75	13.5	intensive tillage (plough)	30.6	223.1	60	60	0	89.8864	5.57127	0.431714	18.5052	532.371	67.5019	205.439	116.444	532.701	347.338
FR	FR110VGAV	2017	61	13.7705	intensive tillage (plough)	27.5	249	50	72	0	93.6602	4.86541	0.19911	23.7941	647.271	71.6899	205.079	131.694	549.655	456.65
HU	HU1100TC	2017	440	9.25	Intensive Tillage - with prevailing conventional plowing or deep soil cultivation	25	151	40	60	35	114.985	2.43375	0.103975	18.8304	105.284	43.0233	273.413	26.887	308.78	99.7744
PL	PL730WO	2017	60	9.5	intensive tillage (plough)	21	168.2	30.36	125	0	47.6649	1.523	0.0268984	17.5801	147.281	38.844	201.159	54.1221	377.197	95.218
UA	UA7100PO*	2017	1351	4.43	Intensive Tillage - with prevailing conventional plowing or deep soil cultivation	1.03	141.44	7.7	11	0	53.6079	2.554	0.334246	19.9904	239.936	2.97236	163.101	1.35648	161.031	96.7486
US	US1300ND	2017	433.029	10.3978	Conservation Tillage - with reduced stubble breaking and mulch-seed	21.4079	169.47	24.6919	0	0	64.1115	1.739	0.207419	3.80968	168.469	37.762	239.185	23.6763	231.339	99.4321
US	US700IA	2017	364.23	12.9291	Conservation Tillage - with reduced stubble breaking and mulch-seed	22.4166	179.221	36.9775	55.8173	0	78.9065	2.278	0.646058	5.32129	302.865	57.0841	592.103	33.7794	198.455	123.548
UY	UY360CEN	2017	30	6	No - Tillage - with one pass seeding (direct seeding)	23	77.6	34.944	0	0	73.417	0.385	0.0951087	0.0028653	0.00734025	0.00620446	107.775	53.1391	53.4326	0.00285934
ZA	ZA1300NW	2017	597	5.35	Intensive Tillage - with prevailing conventional plowing or deep soil cultivation	6	73.62	14.08	0	0	67.1751	5.647	0.606507	35.8093	77.4148	10.6208	42.7044	23.4579	166.726	109.214
US	US1215INC	2017	607.5	11.64	conservation tillage (mulch seed)	0	208.37	85.41	47.41	673	137.713	0	0	4.60447	228.962	6.58214	579.792	0	293.388	96.7023
RU	RU20000BS	2017	3162	4.71	conservation tillage (mulch seed)	1.21	103.2	0	0	0	29.2759	1.216	0.213563	20.0243	232.984	6.64807	58.0551	5.37007	101.794	70.3862
AR	AR330ZN	2018	66	8.9	No - Tillage - with one pass seeding (direct seeding)	18	93.9	20.608	0	0	70.6016	0.5	0.219394	0.00332416	0.000831529	0.00680305	380.224	129.824	92.0762	0.00332612
AR	AR700SBA	2018	140	4.65	No - Tillage - with one pass seeding (direct seeding)	18	87	29.12	0	0	34.6404	0	0	0	0	0.0022158	160.72	47.3135	86.1807	0
AR	AR900WBA	2018	225	5.52	No - Tillage - with one pass seeding (direct seeding)	18	89.2	29.12	0	0	44.7864	0.116	0.0925335	0.00041126	0.000123451	0.00158073	246.509	76.6382	87.4675	0.000411502
BG	BG7000PLE	2018	1488.71	9.00414	Conservation Tillage - with reduced stubble breaking and mulch-seed	20.4738	102.34	27.8778	0	0	63.239	2.769	0.293843	18.8992	178.789	60.429	341.263	33.4775	173.571	85.5022
BR	BR1300MT	2018	1040	6.294	No - Tillage - with one pass seeding (direct seeding)	17	50	0	41.5	0	78.6513	0.882	0.144771	3.62234	87.6687	4.38753	84.0202	6.96252	88.0427	17.6187
BR	BR65PR	2018	52	4.8	No - Tillage - with one pass seeding (direct seeding)	17	88.5	16.375	31.125	0	85.3933	2.596	0.195274	16.939	212.561	30.3864	214.23	19.6447	124.348	88.2706
CZ	CZ4000JC*	2018	305	6.1	intensive tillage (plough)	1	219.65	45.73	33.75	0	46.9782	3.164	0.105102	14.8884	116.359	27.1487	105.849	43.6745	319.71	116.542
FR	FR110ALS	2018	75	14	intensive tillage (plough)	30.6	223.1	60	60	0	112.273	5.81427	0.443685	18.7781	584.611	71.6541	208.162	124.805	551.921	374.258
FR	FR110VGAV	2018	61	13	intensive tillage (plough)	27.2	249	50	72	0	101.076	4.81367	0.197425	23.6547	671.643	78.5967	207.785	141.46	579.069	481.101
HU	HU1100TC	2018	440	9.25	Intensive Tillage - with prevailing conventional plowing or deep soil cultivation	25	151	40	60	35	121.983	2.21875	0.0933935	17.0386	83.7132	33.1643	293.531	27.0997	297.054	89.3929
PL	PL730WO	2018	60	6.5	intensive tillage (plough)	21	168.2	30.36	100	0	55.4529	1.523	0.0268984	17.5801	151.252	30.0861	227.396	34.5692	325.613	103.917
UA	UA7100PO*	2018	2084	11.54	Intensive Tillage - with prevailing conventional plowing or deep soil cultivation	1.01	141.44	7.7	11	0	48.5467	2.554	0.781562	27.1521	356.977	1.39769	138.04	65.0538	312.904	158.509
US	US1300ND	2018	433.029	11.6976	Conservation Tillage - with reduced stubble breaking and mulch-seed	21.4079	195.865	25.9752	0	0	61.8105	1.739	0.207419	3.80968	177.19	29.6776	236.759	25.6129	265.792	109.228
US	US700IA	2018	364.23	12.5525	Conservation Tillage - with reduced stubble breaking and mulch-seed	22.4166	179.221	36.9775	55.8173	0	69.2278	2.278	0.646058	5.32129	304.486	57.992	593.689	37.106	207.419	124.812
UY	UY360CEN	2018	18	3.9	No - Tillage - with one pass seeding (direct seeding)	20	77.6	34.944	0	0	61.4562	0.385	0.05736	0.00268363	0.00740783	0.0095387	108.064	75.7052	59.0107	0.00268521
ZA	ZA1300NW	2018	644	4.52	Intensive Tillage - with prevailing conventional plowing or deep soil cultivation	6	73.62	14.08	0	0	59.2699	5.647	0.629444	41.6819	87.2724	19.049	43.1978	23.1854	164.001	117.14
US	US1215INC	2018	607.5	12.41	conservation tillage (mulch seed)	0	224.17	78.46	79.58	673	138.081	0	0	4.58336	229.964	6.56948	605.356	82.6033	288.17	114.342
RU	RU20000BS	2018	2452	6.83	conservation tillage (mulch seed)	1.21	55.184	8.6944	18.096	0	19.6474	1.315	0.108408	14.0545	285.237	17.2892	32.1875	52.3217	79.2483	111.869
AR	AR330ZN	2019	68	11.2	No - Tillage - with one pass seeding (direct seeding)	18	91.05	19.32	0	0	77.6889	0.5	0.240735	0.00354022	0.000884929	0.00690995	277.941	131.864	89.2162	0.00353972
AR	AR700SBA	2019	92	7.13	No - Tillage - with one pass seeding (direct seeding)	18	69.6	23.296	0	0	47.0933	0	0	0	0	0.00264093	133.001	56.0279	68.8941	0
AR	AR900WBA	2019	260	9.37	No - Tillage - with one pass seeding (direct seeding)	18	89.2	29.12	0	0	51.5926	0.116	0.105108	0.000404261	0.000121261	0.00144216	198.616	70.0973	87.4035	0.000404204
BG	BG7000PLE	2019	1866.74	7.46009	Conservation Tillage - with reduced stubble breaking and mulch-seed	21.2241	99.28	15.2426	0	0	43.9527	2.102	0.321472	15.18	158.099	50.7501	338.925	25.0638	176.339	76.4946
BR	BR1300MT	2019	1040	7.02	No - Tillage - with one pass seeding (direct seeding)	17	60	0	49.8	104.583	95.3737	0.995	0.165847	4.1266	82.8165	4.4797	89.2084	7.99283	94.1033	19.4137
BR	BR65PR	2019	55.25	5.95	No - Tillage - with one pass seeding (direct seeding)	17	94.5	19.65	37.35	0	116.113	2.612	0.273636	16.7383	201.496	35.3088	197.446	23.3958	142.287	86.4008
CZ	CZ4000JC*	2019	168	7.3	intensive tillage (plough)	1	194.2	89.3	58.8	0	134.544	3.255	0.0562188	15.2036	112.466	23.5403	110.853	50.5386	320.729	124.71
FR	FR110ALS	2019	75	13.5	intensive tillage (plough)	30.6	223.1	60	60	0	113.721	5.73327	0.433626	18.3541	516.413	61.9336	191.693	115.101	652.85	351.602
FR	FR110VGAV	2019	61	13.5	intensive tillage (plough)	27.2	249	50	72	0	97.6587	4.81367	0.196481	23.5416	596.322	64.0576	191.335	123.299	604.931	460.17
HU	HU1100TC	2019	440	9.25	Intensive Tillage - with prevailing conventional plowing or deep soil cultivation	25	151	40	60	35	104.41	2.21875	0.0933935	17.0984	76.2285	30.1288	272.525	24.7185	274.908	86.8441
PL	PL730WO	2019	60	6.5	intensive tillage (plough)	21	168.2	30.36	100	0	54.7088	1.523	0.0268984	16.011	137.048	25.0748	234.527	28.7571	319.001	102.667
UA	UA7100PO*	2019	2327	9.06	Intensive Tillage - with prevailing conventional plowing or deep soil cultivation	1.01	155.2	7.7	11	0	49.3796	2.554	0.488577	15.7907	249.413	1.57376	181.238	73.249	327.706	131.604
US	US1300ND	2019	433.029	10.3978	Conservation Tillage - with reduced stubble breaking and mulch-seed	21.4079	195.865	25.9752	0	0	61.7653	1.739	0.207419	3.80968	176.899	31.4003	236.586	27.0997	283.298	109.148
US	US700IA	2019	364.23	12.5525	Conservation Tillage - with reduced stubble breaking and mulch-seed	22.4166	179.221	36.9775	55.8173	0	69.1771	2.278	0.646058	5.32129	339.283	62.5957	593.281	41.9703	255.076	125.654
UY	UY360CEN	2019	18	5.8	No - Tillage - with one pass seeding (direct seeding)	20	73.2	23.296	0	0	68.7502	0.385	0.05736	0.00290171	0.00740241	0.00576818	107.985	49.5001	57.0878	0.00290129
ZA	ZA1300NW	2019	529	3.13	Intensive Tillage - with prevailing conventional plowing or deep soil cultivation	6	73.62	14.08	0	0	41.9821	5.772	0.520827	38.4813	62.2672	14.2186	41.403	21.1676	158.29	110.559
US	US1215INC	2019	607.5	11.15	conservation tillage (mulch seed)	0	224.17	78.46	79.58	673	134.981	0	0	5.03515	258.409	7.1934	595.915	90.7254	230.019	132.694
RU	RU20000BS	2019	2279	7.36	conservation tillage (mulch seed)	1.21	100.944	11.44	65.1	0	19.7687	1.282	0.0949898	13.4533	269.775	17.6207	32.753	293.644	109.571	120.711

## Sheet: Sheet2
S2 Table. Model variable settings and descriptive statistics
Variable classification	Variable name	Mean	Standard deviation
Technical efficiency		0.84	0.18
Tillage system	Deep ploughing	0.18	0.39
	No tillage	0.33	0.47
	Conservation tillage (mulch seed)	0.05	0.23
	Conservation tillage (reducing stubble and mulch seed)	0.17	0.37
	Intensive tillage	0.25	0.43
Input elements	Ground rent	257.87	269.8
	Proportion of hired workers	0.74	0.36
	Proportion of mechanical labour	0.16	0.15
	The square term of the proportion of mechanical labour	0.05	0.11
Supporting service	Dry energy cost	56.48	107.37
	Insurance	9.47	29.56
	Advisory	7.24	13.24
Regional difference	South America	0.33	0.47
	Europe	0.48	0.5
	Africa	0.06	0.24
Time difference	Year	4.45	2.32
